# Supplementary material for: Calculation of the Relative Chemical Stabilities of Proteins as a Function of Temperature and Redox Chemistry in a Hot Spring
Source: PLoS One. 2011 Aug 11;6(8):e22782. doi: 10.1371/journal.pone.0022782 (PMC3154912; doi:10.1371/journal.pone.0022782)
Supplement: Dataset S1 — Script for the CHNOSZ package (version 0.9–5) for the R software environment [42] demonstrating the relative stability calculation for the example described in the Methods. (TXT) [file pone.0022782.s001.txt]

# gradient/example.R

# showing how to calculate the logK, affinity, etc. 
# for proteins in the example system described in the Methods
require(CHNOSZ)

# identify the proteins
proteins <- c("CSG_METVO","CSG_METJA")
pl <- protein.length(proteins)
# set up the system - default in CHNOSZ is to use O2(g)
basis("CHNOS+")
# switch from O2(g) to H2(aq) and
# set a hydrogen activity that is equivalent
# to logfO2 = -80 at 25 degC
# (commenting out the next two lines only will change the
# logKs but not Astar, nor activities of the proteins in equilibrium)
basis(c("CO2","H2O","NH3","H2S","H2","H+"))
basis("H2",-4.657486)
species(proteins)
# note that they're loaded with reference activities of 10^-3

# summarize the per-residue formation reactions of the
# ionized proteins at 25 degC and pH=7
residue.info()

# calculate the logK for the formation
# reactions of the ionized proteins
ionize()
A <- affinity()
logK.uncharged <- affinity(property="logK")
logK.ion <- as.numeric(ionize(A$values,logK.uncharged$values))
ionize(FALSE)
# convert this to logKs for the formation
# reactions of the residues
for(i in 1:length(proteins)) {
  cat(paste("--- logK for per-residue formation of ionized",proteins[i],"is",logK.ion[i]/pl[i],"\n"))
}

# calculate Astar for the formation
# reactions of the residues
A <- affinity()
for(i in 1:length(proteins)) {
  cat(paste("--- Astar/2.303RT for per-residue formation of ionized",proteins[i],"is",(A$values[[i]]-3)/pl[i],"\n"))
}

# calculate the metastable equilibrium activities
# using the diagram function
d <- diagram(A,do.plot=FALSE)
for(i in 1:length(proteins)) {
  cat(paste("--- log10 of metastable equilibrium activity of ionized",proteins[i],"is",d$logact[[i]],"\n"))
}
