# Supplementary material for: Calculation of the Relative Chemical Stabilities of Proteins as a Function of Temperature and Redox Chemistry in a Hot Spring
Source: PLoS One. 2011 Aug 11;6(8):e22782. doi: 10.1371/journal.pone.0022782 (PMC3154912; doi:10.1371/journal.pone.0022782)
Supplement: Dataset S2 — Script for the CHNOSZ package including code to produce all of the figures (except the map) and Table 4. The code also depends on the files in Dataset S4 (for Fig. 3), Dataset S3 (for Figs. 4, 5, 6, 7) and Dataset S5 (for Fig. 8). Instructions for running the code are provided in the comments at the top of the file. (TXT) [file pone.0022782.s002.txt]

# plot.R.txt
# figures for Bison Pool protein stability paper
# JM Dick and EL Shock, PLoS ONE, 2011

####################
### requirements ###
####################

# this code has been tested using
# R version 2.13.0 (r-project.org)
# with CHNOSZ version 0.9-5

######################
### location codes ###
######################

# sampling sites 1,2,3,4,5 are also referred to by 
# their field location codes (N,S,R,Q,P, respectively)

####################################
### usage: making the data files ###
####################################

# the data files required to make the figures
# can be created using the following sequence, 
# this depends on the source data files (see below)

### boot_results.txt: 
# boot.prep()

### protein_classes.txt:
# mkprot()

#################################
### usage: making the figures ###
#################################

# the following data files must be in the working directory:
# boot_results.txt (fig. 3)
# protein_classes.txt (figs. 4-7)
# ORP_data.txt (fig. 8)

# run figure(2), figure(3), etc. to make the figures
# to make postscript output, use e.g. figure(2,do.ps=TRUE)

# figure(1) portraying relative stabilities in different reference frames
# figure(2) NA (map of Bison Pool)
# figure(3) elemental ratios and average oxidation state of carbon in protein sequences
# figure(4) average oxidation state of carbon in model proteins
# figure(5) relative stabilities of overall model proteins
# figure(6) equilibrium predominance diagrams for annotated model proteins
# figure(7) equilibrium degrees of formation of model proteins
# figure(8) Eh-T and logaH2-T for various hot springs
# figure(9) logaH2-T comparison b/t model equation and redox measurements

# run reactions() to make Table 4

######################### END OF HEADER INFORMATION ##############################


##################################################
### load CHNOSZ and precomputed model proteins ###
##################################################

require("CHNOSZ")
pfiles <- c("protein_classes.txt")
if(file.exists(pfiles)) add.protein(pfiles)

#################################################
### directories holding the source data files ###
#################################################

## directory where the sequence files ("bisonN.faa", "bisonS.faa", etc.) are stored
## these FASTA amino acid files were downloaded from http://img.jgi.doe.gov/m/
seqdir <- "/home/download/sequences/bison/faa"

####################################################################
### annotation terms used to generate model protein compositions ###
####################################################################

## in order of decreasing numbers of sequences
ann0 <- c("overall")
ann1 <- c("transferase","transport","dehydrogenase","synthase","ATPase")
ann2 <- c("kinase","synthetase","membrane","permease","hydrolase")
ann3 <- c("oxidoreductase","transcription","peptidase","ribosomal","protease")
ann4 <- c(" reductase","transposase","periplasmic","signal","phosphatase")
## combine the search terms into a single vector
ann <- unlist(lapply(paste("ann",0:4,sep=""),"get"))
if(any(duplicated(ann))) stop(paste("duplicated notation search term: ",ann[which(duplicated(ann))]))

#################################################
### utility functions used by other functions ###
#################################################

## to calculate operational logaH2 as a function of T
get.logaH2 <- function(T) {
  return(-11+T*3/40)
}

## to generate an argument list composed of fits of the 
## temperature and chemical data with distance
mkargs <- function(res=128,do.ps=FALSE,as.is=FALSE) {
  T = c(93.3,79.4,67.5,65.3,57.1)
  args <- list(
    distance = c(0,6,11,14,22),
    T = T,
    pH = c(7.350,7.678,7.933,7.995,8.257),
    "NH3" = rep(-4,5),
    "HCO3-" = rep(-2.54,5),
    "H2O" = rep(0,5),
    "HS-" = c(4.77e-6,2.03e-6,3.12e-7,4.68e-7,2.18e-7),
    "H2" = get.logaH2(T),
    locs = c("N","S","R","Q","P")
  )
  if(as.is) return(args)
  msf <- function(i) spline(args[[1]],args[[i]],n=res,method="fmm")$y
  mysplinefun <- function(i) splinefun(args[[1]],args[[i]],method="mono")(msf(1))
  out <- c(lapply(1:(length(args)-1),mysplinefun),args[length(args)])
  names(out) <- names(args)
  return(out)
}

## to load the basis species
do.basis <- function() {
  species(delete=TRUE)
  basis(delete=TRUE)
  basis(c("HCO3-","H2O","NH3","HS-","H2","H+"),c("aq","liq","aq","aq","aq","aq"),
    c(-3,0,-4,-7,-5.8,-7.933))
}

## to plot values of the variables as a function of distance
plot.args <- function(var="T") {
  # get the values of the variables
  ma.spline <- mkargs()
  ma <- mkargs(as.is=TRUE)
  # which variable are we interested in?
  ii <- match(var,names(ma))
  # assign the basis species so we can use axis.label successfully
  do.basis()
  # plot the line
  thermo.plot.new(xlim=extendrange(ma.spline[[1]]),ylim=extendrange(ma.spline[[ii]]),
    ylab=axis.label(names(ma.spline)[ii]),xlab="distance, m",yline=2)
  lines(ma.spline[[1]],ma.spline[[ii]])
  # label the points (if not logaH2)
  if(var != "H2") {
    # first, plot white points to mask the line
    points(ma[[1]],ma[[ii]],col="white",cex=2.2,pch=19)
    # then plot open points
    points(ma[[1]],ma[[ii]],cex=2.2)
    # then label the points with letters (if not logaH2)
    text(ma[[1]],ma[[ii]],1:5)
  }
}

## to get the temperature at each location
## or at selected locations
get.T <- function(location=mkargs()$locs) {
  locations <- mkargs()$locs
  T <- mkargs(as.is=TRUE)$T
  return(T[match(location,locations)])
}

## to get the pH at each location
## or at selected locations
get.pH <- function(location=mkargs()$locs) {
  locations <- mkargs()$locs
  pH <- mkargs(as.is=TRUE)$pH
  return(pH[match(location,locations)])
}


#################################################
### functions to process the metagenomic data ###
#################################################

## to create the reference model proteins from metagenomic sequences
mkprot <- function(notation=ann) {
  # to create the reference model proteins (group=FALSE)
  # or get all the protein sequences (group=TRUE) 
  # for a single annotation search term (notation')
  getprot <- function(notation) {
    locs <- mkargs()$locs
    ipp <- numeric()
    jlist <- list()
    g <- list()
    number <- numeric()
    for(i in 1:length(locs)) {
      location <- locs[i]
      file <- paste(seqdir,"/bison",location,".faa",sep="")
      # could add arugment y="hypothetical" but it slows things down
      if(notation=="overall") j <- grep.file(file)
      else j <- grep.file(file,notation)
      jlist[[i]] <- j
      number <- c(number,length(j))
      cat(paste("getprot: found",length(j),notation,"at site",location,"\n"))
      if(length(j)==0) next
      p <- read.fasta(file,j)
        p <- p[,5:ncol(p)]
        p <- t(colSums(p)/length(j))
        pp <- data.frame(protein=notation,organism=paste("bison",location,sep=""),source="",abbrv=length(j))
        p <- cbind(pp,p)
        ipp <- c(ipp,add.protein(p))
    }
    return(invisible(list(ipp=ipp,number=number,jlist=jlist)))
  }
  ## start loop over each search term
  # keep track of all the proteins we use
  plist <- list()
  # calculate the protein compositions and keep track of their identities
  ipp <- numeric()
  for(j in 1:length(notation)) {
    mkp <- getprot(notation[j])
    ipp <- c(ipp,mkp$ipp)
    for(i in 1:5) {
      ip <- mkp$jlist[[i]]
      if(j==1) plist[[i]] <- list(ip) else plist[[i]] <- c(plist[[i]],list(ip))
    }
  }
  # summarize numbers of unique sequences
  # for each site, all the proteins of every type
  tlist <- list()
  for(i in 1:5) {
    for(j in 1:length(notation)) {
      if(j==1) tlist[[i]] <- plist[[i]][[j]] else tlist[[i]] <- c(tlist[[i]],plist[[i]][[j]])
    }
  }
  # count the proteins of each type
  ntot.out <- nunique.out <- numeric()
  for(j in 1:length(notation)) {
    ip <- numeric()
    ntot <- 0
    nunique <- 0
    for(i in 1:5) {
      ip <- plist[[i]][[j]]
      ntot <- ntot + length(ip)
      nunique <- nunique + length(which(! ip %in% tlist[[i]][duplicated(tlist[[i]])] ))
    }
    print(paste("total for",notation[j],"is",ntot))
    print(paste('nunique for',notation[j],'is',nunique))
    ntot.out <- c(ntot.out,ntot)
    nunique.out <- c(nunique.out,nunique)
    # summarize the order of the groups by numbers of proteins
    print("the order is")
    print(notation[order(ntot.out,decreasing=TRUE)])
    # summarize the numbers of proteins used
    gtot <- gtot.unique <- numeric()
    for(i in 1:5) gtot <- c(gtot,tlist[[i]])
    for(i in 1:5) gtot.unique <- c(gtot.unique,unique(tlist[[i]]))
    print(paste("grand total is",length(gtot)))
    #print(paste("grand total (unique) is",length(gtot.unique),"or",
    #  round(100*length(gtot.unique)/sum(ngenes),2),"percent of the non-hypothetical sequences"))
  }
  # report the unused sequences
  locs <- mkargs()$locs
  for(i in 1:length(locs)) {
    location <- locs[i]
    file <- paste(seqdir,"/bison",location,".faa",sep="")
    # the sequences other than hypothetical
    j <- grep.file(file,y="hypothetical")
    lj <- length(j)
    # the sequences that have and haven't been used
    k <- j[j %in% tlist[[i]]]
    j <- j[!j %in% tlist[[i]]]
    # the header strings of the unused sequences
    lines <- readLines(file)[j]
    write.table(lines,paste("unused",location,"tab",sep="."),row.names=FALSE,col.names=FALSE)
    print(paste("of",lj,"non-hypothetical sequences at",location,"site,",length(k),"or",
      round(100*length(k)/lj,2),"percent were used"))
  }
  # write the results out to datafiles
  # protein_classes.txt: the amino acid compositions of the proteins
  tp <- thermo$protein[ipp,]
  # round the amino acid compositions to 3 decimal places
  tp[,6:25] <- round(tp[,6:25],3)
  # keep the counts in numeric format
  tp$abbrv <- as.numeric(tp$abbrv)
  write.csv(tp,"protein_classes.txt",row.names=FALSE)
  # numbers.csv: the numbers of proteins at each site / total / total unique
  nlist <- list()
  for(i in 1:length(locs)) {
    nprot <- numeric()
    for(j in 1:length(notation)) {
      nprot <- c(nprot,length(plist[[i]][[j]]))
    }
    nlist[[i]] <- nprot
  }
  nlist[[length(locs)+1]] <- ntot.out
  nlist[[length(locs)+2]] <- nunique.out
  nlist <- as.data.frame(nlist)
  colnames(nlist) <- c(locs,"total","unique")
  rownames(nlist) <- notation
  write.csv(nlist,"numbers.csv")
  return(invisible(nlist))
}

###########################################################
### functions to calculate elemental ratios of proteins ###
###########################################################

## calculate the average chemical formula, oxidation number of carbon
## and empirical confidence intervals of each
boot.prep <- function() {
  require(boot)
  boot.out <- list() 
  locations <- c("N","S","R","Q","P")
  # calculate the formulas of residues in the protein
  rf <- residue.formula()
  for(k in 1:length(locations)) {
    file <- paste("/home/download/sequences/bison/bison",locations[k],".faa",sep="")
    # enumerate the header lines
    j <- grep.file(file)
    print(paste("there are",length(j),"total proteins at location",locations[k]))
    # get the formulas of all the proteins
    p <- read.fasta(file,j)
    p <- protein.formula(p,as.residue=TRUE)
    # calculate ZC
    ZC <- ZC(p)
    # calculate elemental stoichiometries
    p <- p / p$C
    # replace carbon with ZC
    p$C <- ZC
    # reorder
    p <- p[,c(2,3,4,5,1)]
    colnames(p) <- c("HC","NC","OC","SC","ZC")
    # now do the bootstraps
    print("running bootstrap")
    mean.i <- function(x,i) as.numeric(colSums(x[i,,drop=FALSE])/length(i))
    b <- boot(p,statistic=mean.i,R=1000)
    boot.out[[k]] <- b
  }
  names(boot.out) <- locations
  b <- boot.out
  # now we make a data frame summarizing the results of the bootstrap
  d <- b[[1]]$data
  vars <- colnames(d)
  # put the variables in a certain order
  myvars <- c("HC","OC","NC","SC","ZC")
  for(iv in 1:length(vars)) {
    i <- match(myvars[iv],vars)
    # assemble the upper and lower confidence intervals
    ci.low <- ci.high <- numeric()
    for(j in 1:5) {
      myci <- boot.ci(b[[j]],index=i,type="norm",conf=0.95)
      ici <- agrep("norm",names(myci))
      myci <- myci[[ici]]
      lci <- length(myci)
      myci <- myci[(lci-1):lci]
      ci.low <- c(ci.low,myci[1])
      ci.high <- c(ci.high,myci[2])
    }
    val <- numeric()
    # the average for this location
    for(j in 1:5) val <- c(val,b[[j]]$t0[i])
    myout <- data.frame(val,ci.low,ci.high)
    names(myout) <- paste(myvars[iv],c("",".lower",".upper"),sep="")
    if(i==1) out <- myout else out <- cbind(out,myout)
  }
  write.csv(out,"boot_results.txt")
}

boot.plot <- function(cex=1,extra=FALSE) {
  boot.data <- read.csv("boot_results.txt")
  # now we make the plot
  layout(matrix(1:6),heights=c(1,1,1,1,1,0.4))
  #myvars <- c("HC","OC","NC","SC","ZC")
  myvars <- c("ZC","NC","OC","HC","SC")
  # make an empty first panel
  #plot.new()
  for(i in 1:length(myvars)) {
    imean <- match(myvars[i],colnames(boot.data))
    ilow <- imean+1
    ihigh <- imean+2
    # assemble the upper and lower confidence intervals
    ci.low <- boot.data[,ilow]
    ci.high <- boot.data[,ihigh]
    ylim <- extendrange(c(ci.low,ci.high))
    if(myvars[i]=="ZC") ylab <- expression(bar(italic(Z))[C])
    else ylab <- paste(substr(myvars[i],1,1),substr(myvars[i],2,2),sep="/")
    if(i==5) thermo.plot.new(xlim=c(0,6),ylim=ylim,xlab="site",ylab=ylab,yline=3,mar=c(0,4,0,0),side=c(2,4),las=2,mgp=c(1.5,0.5,0),cex=cex)
    else thermo.plot.new(xlim=c(0,6),ylim=ylim,xlab="",ylab=ylab,yline=3,mar=c(0,4,0,0),side=c(2,4),las=2,mgp=c(1.5,0.5,0),cex=cex)
    # plot the mean and confidence limits
    val <- boot.data[,imean]
    dval <- 0.02
    for(j in 1:5) rect(j-dval,ci.low[j],j+dval,ci.high[j],col="black")
    if(i==5) axis(side=1,at=1:5,tcl=-0.3,las=1)
    # add extra stuff (lines, circles) if requested
    if(extra) {
      # lines through points 1,2,4,5
      sites <- seq(0.8,5.2,by=0.2)
      mysf <- splinefun(c(1,2,4,5),boot.data[c(1,2,4,5),imean])
      lines(sites,mysf(sites),lty=2)
      # circle around point 3 (except N/C, ZC)
      if(!myvars[i] %in% c("NC","ZC")) {
        points(3,boot.data[3,imean],cex=3,lwd=3,col="red")
      }
    }
  }
}

plot.ZC <- function(whichfig=c(1,2),boldcol="green",xlim=c(-1,7)) {
  # plot the ZC of all groups of proteins on a single plot
  p <- add.protein("protein_classes.txt")
  tp <- thermo$protein[p,]
  pf <- protein.formula(tp)
  ZC <- ZC(pf)
  if(length(whichfig)==2) par(mfrow=c(1,2))
  only1 <- c("permease","membrane","transport","oxidoreductase")
  also1 <- c("overall","protease","hydrolase")
  # first panel: ZC of all proteins, only label selected ones
  if(1 %in% whichfig) {
    ylab <- expression(bar(italic(Z))[C])
    thermo.plot.new(xlim=xlim,ylim=c(-0.33,-0.11),xlab="site",ylab=ylab,side=c(2,4),yline=2)
    axis(side=1,at=1:5,tcl=-0.3)
    for(i in 1:length(ann)) {
      if(ann[i]=="overall") lwd <- 3 else lwd <- 1
      if(ann[i]=="overall") col <- boldcol else col <- par("fg")
      iann <- grep(ann[i],rownames(pf))
      lines(1:5,ZC[iann],lwd=lwd,col=col)
      print(paste(ann[i],"has ZC (site 1) =",ZC[iann][4]))
      if(ann[i] %in% c(only1,also1)) text(0.9,ZC[iann][1],ann[i],adj=1)
    }
    # manually add transposase and ATPase labels on right side
    text(5.1,-0.12,"transposase")
    text(5.5,-0.166,"ATPase")
  }
  if(2 %in% whichfig) {
    # second panel: ZC - ZC(overall), except very reduced proteins
    ylab <- expression(bar(italic(Z))[C] - bar(italic(Z))[list(C,overall)])
    thermo.plot.new(xlim=xlim,ylim=c(-0.02,0.03),xlab="site",ylab=ylab,side=c(2,4),yline=2)
    axis(side=1,at=1:5,tcl=-0.3)
    iall <- grep("overall",rownames(pf))
    for(i in 1:length(ann)) {
      if(ann[i] %in% only1) next
      if(ann[i]=="overall") lwd <- 3 else lwd <- 1
      if(ann[i]=="overall") col <- "green" else col <- par("fg")
      iann <- grep(ann[i],rownames(pf))
      dZC <- ZC[iann] - ZC[iall]
      isup <- dZC[5] >= dZC[1]
      isdown <- dZC[5] <= dZC[1]
      # if the overall slope is positive compared to "overall",
      # plot a solid line and label on the left,
      # else dashed line, label on the right
      if(ann[i]=="overall") {
        lines(c(1,5),c(0,0),lwd=lwd,lty=1,col=col)
        text(0.9,dZC[1],ann[i],adj=1)
      } else if(isup) {
        lines(1:5,dZC,lwd=lwd,lty=1,col=col)
        yval <- dZC[1]
        # clean up the labels "by hand"
        if(ann[i]=="kinase") yval <- yval - 0.0004
        if(ann[i]=="transposase") yval <- yval + 0.0004
        if(ann[i]=="transferase") yval <- yval + 0.0008
        if(ann[i]=="protease") yval <- yval - 0.0005
        text(0.9,yval,ann[i],adj=1)
      } else {
        lines(1:5,dZC,lwd=lwd,lty=2,col=col)
        yval <- dZC[5]
        if(ann[i]=="transcription") yval <- yval + 0.0014
        if(ann[i]=="dehydrogenase") yval <- yval + 0.0008
        if(ann[i]==" reductase") yval <- yval - 0.0014
        if(ann[i]=="synthetase") yval <- yval - 0.0006
        text(5.1,yval,ann[i],adj=0)
      }
    }
  }
}


###############################################################
### functions to make equilibrium activity diagrams figures ###
###############################################################

## to make a stability diagram for reference model proteins
plot.predom <- function(which,T=NULL,res=128,vars=c("H2"),lims=list(c(-9,-5)),title=NULL,names=NULL,legend.x=NULL) {
  ma <- mkargs(res=res)
  locs <- ma$locs
  # set up the species
  do.basis()
  # look for the proteins
  pnames <- paste(which,"_bison",locs,sep="")
  # set 'online' option to FALSE so we aren't
  # asked to search SWISS-PROT for nonexistent proteins
  thermo$opt$online <<- FALSE
  ip <- as.numeric(rownames(protein(pnames)))  
  if(length(ip)==0) stop("no proteins found!")
  locs <- substr(thermo$protein$organism[ip],6,6)
  nums <- thermo$protein$abbrv[ip]
  print(locs)
  pl <- protein.length(-ip)
  # use unit total activity of amino acid residues
  loga <- unitize(rep(0,length(ip)),pl)
  # use specifed resolution
  for(i in 1:length(lims)) if(vars[i]!="distance") lims[[i]] <- c(lims[[i]],res)
  # assemble arguments for affinity()
  if(!is.null(T) & !"T" %in% vars) {
    vars <- c(vars,"T")
    lims <- c(lims,list(T))
  }
  # if distance (T+pH) is our x-axis, expand this into T and pH
  do.distance <- FALSE
  if(vars[1]=="distance") {
    do.distance <- TRUE
    if(!identical(lims[[1]],c(0,22))) stop("distance must go from 0 to 22 m")
    vars <- c("T","pH",vars[2])
    # we make an argument list for affinity() that indicates values on each of
    # the grid points on a T-logaH2-pH diagram
    len <- length(ma$T)
    T.vals <- rep(ma$T,len)
    pH.vals <- rep(ma$pH,len)
    H2.vals <- seq(lims[[2]][1],lims[[2]][2],length.out=len)
    H2.vals <- rep(H2.vals,each=len)
    lims <- list(T.vals,pH.vals,H2.vals)
  }
  myargs <- c(lims,list(ip,loga))
  if(is.null(names)) names <- match(locs,ma$locs)
  names(myargs) <- c(vars,"iprotein","loga.protein")
  a <- do.call(affinity,myargs)
  # if distance is our x-axis, massage the output of affinity() so
  # we can make a 2-D predominance diagram
  if(do.distance & length(vars) > 1) {
    for(i in 1:length(a$values)) {
      a$values[[i]] <- t(matrix(as.numeric(a$values[[i]]),byrow=TRUE,nrow=res))
    }
    a$xname <- "distance, m"
    a$xlim <- c(0,22,len)
    a$yname <- "H2"
    a$ylim <- c(range(lims[[3]]),len)
  }
  #d <- diagram(a,mam=FALSE,names=locs,yline=2,color=NULL)
  d <- diagram(a,mam=FALSE,names=names,yline=2,color=NULL,legend.x=legend.x)
  # add title (name of protein class, total numbers of sequences used to make the average)
  #if(is.null(title)) main <- paste(which,sum(as.numeric(nums)),sep="\n") else main <- title
  if(is.null(title)) main <- which else main <- title
  if(!is.na(main)) title(main=main,col.main=par("fg"),cex.main=0.8)
}

## to make degree of formation diagrams for model proteins
mkalpha <- function(which,T=NULL,ylim=c(0,0.5),vars=c("H2"),lims=list(c(-9,-5)),title=NULL,
    names=NULL,cex.names=1,legend.x=NULL,alpha=TRUE) {
  ma <- mkargs()
  locs <- ma$locs
  # set up the species
  do.basis()
  # look for the proteins
  pnames <- paste("bison",locs,sep="")
  # set 'online' option to FALSE so we aren't
  # asked to search SWISS-PROT for nonexistent proteins
  thermo$opt$online <<- FALSE
  ip <- protein(which,pnames)
  isp <- !is.na(ip)
  ip <- ip[isp]
  if(length(ip)==0) stop("no proteins found!")
  species(as.character(protein(ip)$name))
  # use unit total activity of amino acid residues
  species(1:nrow(species()),unitize())
  # assemble arguments for affinity()
  if(!is.null(T) & !"T" %in% vars) {
    vars <- c(vars,"T")
    lims <- c(lims,list(T))
  }
  # if distance is our x-axis, expand this into T and pH and logaH2
  do.distance <- FALSE
  if(vars[1]=="distance") {
    do.distance <- TRUE
    if(!identical(lims[[1]],c(0,22))) stop("distance must go from 0 to 22 m")
    vars <- c("T","pH","H2")
    lims <- list(ma$T,ma$pH,ma$H2)
  }
  myargs <- lims
  names(myargs) <- vars
  a <- do.call(affinity,myargs)
  # if distance is our x-axis, massage the output of affinity()
  if(do.distance) {
    a$xname <- "distance, m"
    a$xlim <- c(0,22,a$xlim[3])
    a$xvals <- seq(0,22,length.out=a$xlim[3])
    a$yname <- ""
    a$ylim <- ""
  }
  lty <- (1:5)[isp]
  d <- diagram(a,names=as.character(1:5),cex.names=cex.names,alpha=alpha,
    ylim=ylim,yline=2,legend.x=legend.x,lty=lty)
  # add title
  if(is.null(title)) main <- which else main <- title
  if(!is.na(main)) title(main=main)
  # return the output of affinity and diagram
  return(invisible(list(a=a,d=d)))
}


#####################################
### to make colorful strip charts ###
#####################################

# plot the relative stabilities as a function of distance
mkcol <- function(which) {
  # set up the system
  ma <- mkargs(res=128)
  locs <- ma$locs
  # which should be a list the length of which is the
  # number of different plots (each of which can contain
  # many strips) to generate
  if(!is.list(which)) which <- list(which)
  num <- read.csv("numbers.csv",row.names=1)
  for(k in 1:length(which)) {
    mywhich <- which[[k]]
    ns <- ispecies <- list()
    do.basis()
    for(j in 1:length(mywhich)) {
      # inner loop: generate arguments for strip() and
      # load the reference model proteins
      species(mywhich[j],paste("bison",locs,sep=""),quiet=TRUE)
      # group the proteins
      ispecies[[j]] <- 1:5 + (j-1)*5
      # use unit activities of amino acid residues
      pl <- protein.length(species()$name[ispecies[[j]]])
      species(ispecies[[j]],unitize(rep(0,length(ispecies[[j]])),pl),quiet=TRUE)
    } # end j loop
    # get affinities
    myargs <- list(ma$T,ma$pH,ma$H2)
    names(myargs) <- c("T","pH","H2")
    a <- do.call(affinity,myargs)
    # change to distance units
    a$xname <- "distance, m"
    a$xlim <- c(range(ma[[1]]),a$xlim[3])
    # call strip()
    dist0 <- mkargs(as.is=TRUE)$distance
    # rainbow colors
    col <- c("red","orange","yellow","green","blue")
    names(ispecies) <- mywhich
    strip(a = a, ispecies = ispecies, col = col, xticks = dist0, cex.names = 1)
  } # end k loop
}


########################################
### miscellaneous plotting functions ###
########################################

plot.stability <- function() {
  # schematize relative stabilities in different
  # frames of reference
  par(mfrow=c(1,2))
  par(mar=c(3,3,2,1))
  val1 <- rep(0.5,3)
  val2 <- c(0.3,0.5,0.7)
  lab <- c("A","B","C")
  # equal activity
  plot.new()
  box()
  mtext("activity",1,cex=1.5,line=0.5)
  mtext("affinity",2,cex=1.5,line=0.5)
  points(val1,val2,cex=3)
  text(val1,val2,lab)
  title(main="equal activity")
  text(0.1,0.9,"A",cex=1.5)
  # metastable equilibrium
  plot.new()
  box()
  mtext("activity",1,cex=1.5,line=0.5)
  mtext("affinity",2,cex=1.5,line=0.5)
  points(val2,val1,cex=3)
  text(val2,val1,lab)
  title(main="metastable equilibrium")
  text(0.1,0.9,"B",cex=1.5)
}

# Bard et al.'s fit to the potential of Ag/AgCl (1M KCl) electrode
# (Bard, Parson, Jordan, Standard Potentials In Aqueous Solution, 1985)
E.AgAgCl <- function(T,high.T=TRUE) {
  # we use the corrected high-T formula from wikipedia
  # http://en.wikipedia.org/wiki/Silver_chloride_electrode 
  if(high.T) return(0.23737 - 5.3783e-4 * T - 2.3728e-6 * T^2 - 2.2671e-9 * (T+273))
  else return(0.23695 - 4.8564e-4 * T - 3.4205e-6 * T^2 - 5.869e-9 * (T+273))
}

plot.orp <- function() {
  # orp.R
  # plot Eh - temperature and logaH2 - temperature
  # from ORP measurements (Yellowstone 2009)
  # 20110125 jmd
  # read meter data from file
  meters <- read.csv("ORP_data.txt")
  # what springs (source + outflow) there are
  nspring <- unique(meters$spring)
  # Bard et al.'s fit to the potential
  # convert ORP (mV) to Eh (V)
  Eh <- meters$ORP/1000 + E.AgAgCl(meters$T)
  # Eh - temperature plot
  thermo.plot.new(xlim=c(40,100),ylim=c(-0.3,0.6),xlab=axis.label("T"),ylab=axis.label("Eh"),yline=2)
  # add lines
  for(i in nspring) {
    ispring <- which(meters$spring %in% i)
    lines(meters$T[ispring],Eh[ispring])
  }
  # add points
  for(i in nspring) {
    ispring <- which(meters$spring %in% i)
    # squares for pH > 7
    padj <- rep(0,length(ispring))
    # all points
    points(meters$T[ispring],Eh[ispring],pch=21+padj,cex=2.1,bg="white")
    # source: larger points
    if(i!=4) points(meters$T[ispring[1]],Eh[ispring[1]],pch=21+padj,cex=2.3,lwd=3)
    # indicate hot spring by number code
    text(meters$T[ispring],Eh[ispring],i)
  }
  # add label to plot
  text(90,0.5,"A")
  # convert Eh to pe
  pe <- convert(Eh,"pe",T=convert(meters$T,"K"))
  # get logK
  logK <- subcrt(c("e-","H+","H2"),c(-2,-2,1),c("aq","aq","aq"),T=meters$T)$out$logK
  # convert pe to logaH2
  logaH2 <- logK - 2*pe - 2*meters$pH
  # logaH2 - temperature plot
  # define a basis with H2,aq in it so we can generate the proper axis label
  basis(c("H2","O2"),c("aq","aq"))
  thermo.plot.new(xlim=c(40,100),ylim=c(-27,-10),xlab=axis.label("T"),ylab=axis.label("H2"),yline=2)
  # add lines
  for(i in nspring) {
    ispring <- which(meters$spring %in% i)
    lines(meters$T[ispring],logaH2[ispring])
  }
  # add points
  for(i in nspring) {
    ispring <- which(meters$spring %in% i)
    # squares for pH > 7
    padj <- rep(0,length(ispring))
    # all points
    points(meters$T[ispring],logaH2[ispring],pch=21+padj,cex=2.1,bg="white")
    # source: larger points
    if(i!=4) points(meters$T[ispring[1]],logaH2[ispring[1]],pch=21+padj,cex=2.3,lwd=3)
    # indicate hot spring by number code
    text(meters$T[ispring],logaH2[ispring],i)
  }
  # add label to plot
  text(50,-12,"B")
}


# make a plot showing the activity of hydrogen 
# as a function of temperature for various equilibria
# - operational equation (from the protein stabilities)
# - sulfide-sulfate measurements
# - ORP measurements
# - dissolved oxygen measurements
plot.redox <- function(col=par("fg"),do.break=FALSE) {
  ma <- mkargs(as.is=TRUE)
  T = ma$T
  pH = ma$pH
  # sulfur calculations
  HS <- c(4.77e-6,2.03e-6,3.12e-7,4.68e-7,2.18e-7)  # 2005
  loga.HS <- log10(HS)
  SO4 <- c(2.10e-4,2.03e-4,1.98e-4,2.01e-4,1.89e-4)  # 2005
  loga.SO4 <- log10(SO4)
  logK <- subcrt(c("HS-","H2O","SO4-2","H+","H2"),c(-1,-4,1,1,4),
    state=c("aq","liq","aq","aq","aq"),T=T)$out$logK
  logaH2.S <- (logK + pH - loga.SO4 + loga.HS) / 4
  # ORP+pH (Bison) calculations
  # 2009 data: Bison Pool Outflow 2,3,4
  T.bison <- c(75.7,70.1,66.2)
  pH.bison <- c(7.815,7.955,8.055) # 2009
  ORP.bison <- c(-55,-58,-41)/1000
  Eh.bison <- ORP.bison + E.AgAgCl(T.bison)
  pe.bison <- convert(Eh.bison,"pe",T=convert(T.bison,"K"))
  logK <- subcrt(c("e-","H+","H2"),c(-2,-2,1),c("aq","aq","aq"),T=T.bison)$out$logK
  logaH2.bison <- logK - 2*pe.bison - 2*pH.bison
  # (ORP+pH) (Mound) calculations
  T.mound <- c(93.3,87.6,66.6) # 2009, source, outflow 1 & 2
  pH.mound <- c(8.276,8.31,8.763)
  ORP.mound <- c(-258,-227,-98)/1000
  Eh.mound <- ORP.mound + E.AgAgCl(T.mound)
  pe.mound <- convert(Eh.mound,"pe",T=convert(T.mound,"K"))
  logK <- subcrt(c("e-","H+","H2"),c(-2,-2,1),c("aq","aq","aq"),T=T.mound)$out$logK
  logaH2.mound <- logK - 2*pe.mound - 2*pH.mound
  # dissolved oxygen calculations
  DO <- c(0.173,0.776,0.9,1.6,2.8)  # mg/L
  logaO2 <- log10(DO/1000/32)
  logK <- subcrt(c("O2","H2","H2O"),c(-0.5,-1,1),c("aq","aq","liq"),T=T)$out$logK
  logaH2.DO <- 0 - 0.5*logaO2 - logK
  # y-axis total range -45 to 0
  ylim <- c(-45,0)
  xlim <- c(50,100)
  # operational equation
  T.model <- xlim
  logaH2.model <- get.logaH2(xlim)
  # get ready to draw the logaH2 axis label
  basis(c("H2O","H2"),c("liq","aq"))
  # on to making the plot
  if(do.break) {
    # insert break of 10 units
    blen <- 10
    # where all the tickmarks go
    at <- seq(ylim[1],ylim[2],by=5)
    # the new ylim
    ylim[1] <- ylim[1] + blen
    # centered at -30 on left, -25 on right
    breakpos2 <- -30
    breakpos4 <- -25
    # use plotrix to make a break in the y-axis
    require(plotrix)
    # a fake point just to set the plot up
    plot(0,0,ylim=ylim,xlim=xlim,ylab=axis.label("H2"),xlab=axis.label("T"),axes=FALSE)
    # we'll draw the axes later
    box()
  } else {
    thermo.plot.new(ylim=ylim,xlim=xlim,ylab=axis.label("H2"),xlab=axis.label("T"),yline=2)
  }
  # plot the operational equation
  lines(T.model,logaH2.model,col=col)
  text(72,-4,"Equation 24")
  # sulfide/sulfate
  points(T,logaH2.S,pch=17)
  text(74,-10.5,"sulfide/sulfate")
  lm.S <- lm(logaH2.S ~ T)
  print(paste("slope for S is",lm.S$coefficients[2]))
  lines(T,logaH2.S,lty=2)
  # ORP
  points(T.mound,logaH2.mound,pch=0)
  text(90,-22,"ORP (Mound)")
  points(T.bison,logaH2.bison,pch=15)
  text(66,-27,"ORP (Bison)")
  T.ORP <- c(T.mound,T.bison)
  logaH2.ORP <- c(logaH2.mound,logaH2.bison)
  lm.ORP <- lm(logaH2.ORP ~ T.ORP)
  print(paste("slope for ORP is",lm.ORP$coefficients[2]))
  lines(T.mound,logaH2.mound,lty=2)
  lines(T.bison,logaH2.bison,lty=2)
  # dissolved oxygen
  lm.DO <- lm(logaH2.DO ~ T)
  print(paste("slope for DO is",lm.DO$coefficients[2]))
  # add axes and oxygen points
  points(T,logaH2.DO,pch=16)
  text(72,-34.5,"dissolved oxygen")
  lines(T,logaH2.DO,lty=2)
}


###################################
### functions for making tables ###
###################################

ZC.AA <- function() {
  # average oxidation state of carbon and number of
  # carbon atoms in each of the amino acids
  aa.names <- aminoacids(nchar=NA)
  ispecies <- info(aa.names)
  nC <- ZC <- numeric()
  for(i in 1:20) {
    mu <- makeup(ispecies[i])
    nC <- c(nC,mu$count[rownames(mu)=="C"])
    ZC <- c(ZC,ZC(mu))
  }
  return(data.frame(name=aa.names,nC=nC,ZC=ZC))
}

protein.classes <- function() {
  # make a table listing the names of the protein classes
  # and total number of sequences for each one
  pc <- read.csv("protein_classes.txt")
  classes <- as.character(unique(pc$protein))
  np <- numeric()
  for(i in 1:length(classes)) np <- c(np,sum(pc$abbrv[pc$protein==classes[i]]))
  return(data.frame(class=classes,n=np))
}

reactions <- function(which="overall") {
  # make a table of reactions, affinities and average
  # oxidation number of carbon for the indicated proteins
  ma <- mkargs(as.is=TRUE)
  locs <- ma$locs
  do.basis()
  pnames <- paste(which,"_bison",locs,sep="")
  species(pnames)
  # calculate affinities
  species(1:nrow(species()),0)
  a <- affinity(T=ma$T,pH=ma$pH,H2=ma$H2)
  pl <- protein.length(pnames)
  for(i in 1:length(pl)) a$values[[i]] <- a$values[[i]]/pl[i]
  aff <- t(as.data.frame(a$values))
  colnames(aff) <- locs
  # now write the reactions
  s <- a$species
  pf <- thermo$obigt$formula[s$ispecies]
  # H2O is the only negative one
  s$H2O <- -s$H2O
  r.text <- character()
  ZC <- numeric()
  for(i in 1:length(locs)) {
    b.text <- paste(round(s[i,1:6]/pl[i],3),colnames(s)[1:6])
#    b.text <- b.text[c(1,3,4,5,6,2)]
    b.text <- c2s(c(c2s(b.text[c(1,3,4,5,6)],sep=" + "),b.text[2]),sep=" = ")
    # write the per-residue formula
    mypf <- makeup(makeup(round(makeup(pf[i])/pl[i],3),""),"")
    # we can also get the ZC
    ZC <- c(ZC,ZC(mypf))
    p.text <- paste(paste("1/",pl[i],sep=""),pf[i])
    r.text <- c(r.text,paste(b.text,mypf,sep=" + "))
  }
  out <- data.frame(reaction=r.text,aff,ZC=ZC)
  return(out)
}


###########################################
### function to make postscript figures ###
###########################################

figure <- function(n,do.ps=FALSE) {
  horizontal <- FALSE
  psfun <- function(width=8,height=6,par1=NULL,
    par2=list(cex=2,lwd=2,mar=c(2.5,3,1,1))) {
    if(do.ps) thermo.postscript(paste(n,"ps",sep="."),width=width,height=height,horizontal=horizontal)
#    if(do.ps) {
#      png(paste(n,"png",sep="."),width=width*200,height=height*200)
#      par(fg="white")
#    }
    if(!is.null(par1)) do.call(par,par1)
    if(!is.null(par2)) do.call(par,par2)
  }
  if(n==1) {
    # stability schematic
    psfun(6,3)
    plot.stability()
  } else if(n==2) {
    # do nothing, this is the map
  } else if(n==3) {
    # plot elemental ratios and average oxidation number of carbon in proteins
    psfun(5,8,par2=list(cex=2,lwd=1))
    boot.plot(extra=FALSE)
  } else if(n==4) {
    psfun(6,6,par2=list(cex=1,lwd=1))
    plot.ZC(whichfig=1,xlim=c(-1,6))
  } else if(n==5) {
    # plot temperature and pH as a function of distance, predominance 
    # diagrams as a function of logaH2 and T or pH, 
    # and as a function of logaH2 and distance
    psfun(14,10,list(mfrow=c(2,3)),list(cex=1.5,lwd=2,mar=c(2.5,3,0.5,1)))
    ma <- mkargs()
    # T-distance
    plot.args("T")
    label.plot("A",xfrac=0.20,paren=FALSE)
    # ph-distance
    plot.args("pH")
    label.plot("C",xfrac=0.15,paren=FALSE)
    # loga-logaH2
    res <- 200
    plot.predom("overall",res=res,vars=c("H2"),lims=list(c(-7,-4)),title="",T=get.T("R"))
    # labels for the lines
    text(-6.4,-2.92,"5")
    text(-6.6,-2.8,"4")
    text(-5.0,-3.03,"3")
    text(-4.5,-2.85,"2")
    text(-4.7,-2.72,"1")
    label.plot("E",xfrac=0.15,paren=FALSE)
    # logaH2-T @ pH = 7.933 (site R)
    T <- c(50,100)
    plot.predom("overall",res=res,vars=c("T","H2"),lims=list(T,c(-7,-4)),title="")
    lines(T,get.logaH2(T),lty=2)
    label.plot("B",xfrac=0.15,paren=FALSE)
    # logaH2-pH @ 67.5 deg C (site R)
    plot.predom("overall",res=res,vars=c("pH","H2"),lims=list(c(7.2,8.4),c(-7,-4)),T=get.T("R"),title="")
    abline(h=get.logaH2(get.T("R")),lty=2)
    label.plot("D",xfrac=0.15,paren=FALSE)
    # loga(protein) - distance
    #mkalpha("overall",vars="distance",lims=list(c(0,22)),title="",cex.names=0.8,legend.x="topright")
    mkalpha("overall",vars="distance",lims=list(c(0,22)),title="",cex.names=0.8,legend.x=NULL,alpha=FALSE,ylim=c(-3.3,-2.6))
    # labels for the lines
    text(4,-2.80,"1")
    text(8,-2.88,"2")
    text(14,-3.04,"3")
    text(19,-2.84,"4")
    text(18,-2.92,"5")
    label.plot("F",xfrac=0.15,paren=FALSE)
  } else if(n==6) {
    # logaH2-T predominance diagrams for 20 model proteins 
    # (different annotation terms)
    psfun(8,10,list(mfrow=c(5,4)),par2=list(cex=0.8,lwd=0.8))
    ma <- mkargs()
    par(mfrow=c(5,4))
    par(cex=0.8,lwd=0.8)
    for(i in 1:20) {
      Tlim <- c(50,100)
      plot.predom(ann[i+1],vars=c("T","H2"),lims=list(Tlim,c(-7,-3)))
      lines(Tlim,get.logaH2(Tlim),lty=2)
    }
  } else if(n==7) {
    # strip charts showing equilibrium degree of formation
    # of the model proteins as a function of distance
    psfun(6,6,list(mfrow=c(1,3)),par2=list(cex=1,lwd=2,mar=c(2.5,0.2,0.2,0.2)))
    myw <- list(ann[1:7],ann[8:14],ann[15:21])
    mkcol(myw)
  } else if(n==8) {
    # redox from ORP measurements
    psfun(8,5,list(mfrow=c(1,2)),par2=list(cex=1,lwd=1))
    plot.orp()
  } else if(n==9) {
    # comparison of operational hydrogen activity
    # and equilibrium values derived from measurements
    psfun(6,6,par2=list(cex=1.5,lwd=1))
    plot.redox(do.break=FALSE)
  }
  if(do.ps) dev.off()
}
