# Supplementary material for: Calculation of the Relative Chemical Stabilities of Proteins as a Function of Temperature and Redox Chemistry in a Hot Spring
Source: PLoS One. 2011 Aug 11;6(8):e22782. doi: 10.1371/journal.pone.0022782 (PMC3154912; doi:10.1371/journal.pone.0022782)
Supplement: Dataset S3 — Amino acid compositions of model proteins. This file was produced using the “mkprot” function contained in the source code listing of Dataset S2. (TXT) [file pone.0022782.s003.txt]

protein	organism	source	abbrv	chains	Ala	Cys	Asp	Glu	Phe	Gly	His	Ile	Lys	Leu	Met	Asn	Pro	Gln	Arg	Ser	Thr	Val	Trp	Tyr
overall	bisonN		40360	1	14.922	1.746	9.16	15.878	9.257	14.468	3.411	12.241	13.563	22.487	3.948	6.265	8.939	5.484	12.167	10.655	8.555	15.743	2.533	7.708
overall	bisonS		50497	1	15.319	1.65	8.579	13.934	8.039	13.773	3.237	10.99	10.765	20.255	3.731	5.498	8.829	5.331	12.249	9.791	8.318	15.013	2.728	6.318
overall	bisonR		43250	1	19.316	1.657	8.762	13.901	7.537	15.218	3.896	9.579	7.465	23.088	3.705	5.264	11.017	7.404	14.92	9.139	9.375	14.71	3.232	6.3
overall	bisonQ		83790	1	19.892	1.985	9.262	11.632	7.118	14.472	4.135	10.287	6.095	21.305	3.849	5.547	10.512	8.425	14.349	9.991	10.214	14.059	3.13	5.544
overall	bisonP		74082	1	19.797	1.918	9.114	11.631	6.978	14.24	4.033	10.121	5.911	21.131	3.832	5.454	10.365	8.079	14.349	9.612	10.002	14.098	3.117	5.619
transferase	bisonN		2384	1	17.826	2.457	11.129	19.789	12.771	18.434	4.725	15.546	17.168	27.834	4.84	7.492	11.625	5.86	14.44	12.781	9.646	19.799	2.825	9.815
transferase	bisonS		2593	1	17.772	2.041	10.087	16.539	10.111	16.445	4.142	13.171	12.829	23.834	4.344	6.18	10.771	5.235	14.137	10.99	8.821	17.86	2.766	7.589
transferase	bisonR		2257	1	21.817	2.031	9.397	15.504	8.257	16.694	4.755	10.564	7.948	25.194	4.069	4.967	12.629	6.997	16.736	8.957	9.28	16.79	3.235	6.857
transferase	bisonQ		4398	1	23.621	2.664	10.704	12.761	8.009	16.814	5.453	11.892	6.195	24.446	4.475	5.343	12.729	8.637	17.03	10.21	10.656	16.528	3.618	6.563
transferase	bisonP		4136	1	23.071	2.522	10.406	12.653	7.816	16.052	5.253	11.748	6.214	23.646	4.378	5.349	12.33	8.165	16.673	9.798	10.279	16.348	3.5	6.567
transport	bisonN		1285	1	19.84	1.037	8.664	13.107	12.286	18.088	2.977	14.872	11.693	30.72	5.205	6.607	10.183	6.345	11.893	13.233	10.914	19.511	2.919	8.018
transport	bisonS		1731	1	20.432	1.014	8.227	12.449	10.46	17.786	2.848	14.377	9.782	28.434	5.119	5.841	9.946	6.023	12.526	12.376	10.652	19.434	2.961	6.861
transport	bisonR		1591	1	24.206	1.109	8.411	12.995	10.58	19.485	3.503	12.388	7.338	32.636	4.95	5.469	11.757	7.957	15.659	10.889	11.277	19.404	3.561	6.64
transport	bisonQ		3429	1	24.82	1.574	9.253	11.534	9.986	18.959	3.673	14.514	6.053	29.968	5.453	6.138	11.688	9.195	14.985	12.311	12.625	19.244	3.799	5.789
transport	bisonP		2993	1	23.869	1.496	9.027	11.186	9.606	18.133	3.492	13.929	6.056	28.76	5.293	6.043	11.137	8.797	14.775	11.666	12.144	18.628	3.543	5.825
dehydrogenase	bisonN		1258	1	20.49	2.546	12.002	18.99	9.459	20.089	4.488	14.651	15.539	23.797	5.347	7.723	11.893	5.762	13.851	11.467	10.343	20.96	2.909	8.579
dehydrogenase	bisonS		1651	1	21.414	2.419	11.078	17.543	8.291	19.552	4.568	13.631	12.705	21.667	5.062	6.806	11.258	5.51	14.398	10.644	10.259	20.231	2.933	7.357
dehydrogenase	bisonR		1604	1	25.935	2.426	10.322	17.398	7.773	20.044	5.481	12.022	8.829	24.266	5.012	5.994	13.442	7.458	16.666	9.518	11.405	19.183	3.057	7.135
dehydrogenase	bisonQ		2626	1	26.278	2.805	10.937	14.164	7.284	19.232	5.445	12.777	7.498	22.39	5.125	6.38	12.343	8.323	15.813	10.537	11.936	18.081	2.956	6.329
dehydrogenase	bisonP		2428	1	26.05	2.764	10.894	14.439	7.251	19.02	5.441	12.445	7.376	21.996	5.027	6.362	12.259	8.044	15.853	10.046	11.795	18.069	2.873	6.435
synthase	bisonN		1509	1	18.371	2.543	11.486	20.482	10.113	18.758	4.72	14.913	16.131	25.031	4.993	7.036	10.965	5.895	14.054	11.603	9.995	20.034	2.43	8.892
synthase	bisonS		1486	1	18.66	2.245	10.863	18.251	8.81	17.581	4.38	13.59	13.341	22.421	4.649	6.299	10.441	5.448	13.989	10.755	9.384	18.808	2.346	7.55
synthase	bisonR		1206	1	23.016	2.061	10.303	17.033	7.735	18.004	5.31	11.715	8.744	24.674	4.641	5.219	12.451	7.054	16.362	9.416	10.366	17.314	2.48	6.867
synthase	bisonQ		2323	1	24.109	2.678	11.151	14.443	7.532	17.814	5.737	12.635	7.205	23.575	4.784	5.874	12.35	9.04	16.23	10.512	11.628	16.704	2.759	6.558
synthase	bisonP		2037	1	23.769	2.527	10.821	13.926	7.154	16.963	5.398	12.185	6.886	22.601	4.729	5.613	11.95	8.378	15.952	9.979	11.115	16.322	2.545	6.338
ATPase	bisonN		1099	1	16.813	1.464	10.854	22.308	9.96	16.963	3.584	15.258	16.287	30.237	4.638	6.674	10.02	7.51	16.884	12.924	10.075	19.411	1.869	7.296
ATPase	bisonS		1437	1	16.427	1.202	10.283	19.371	8.496	16.286	3.382	14.102	13.079	26.979	4.557	6.031	9.586	7.024	16.202	11.949	9.536	18.349	1.852	6.088
ATPase	bisonR		1174	1	21.898	1.372	10.259	19.033	7.48	16.756	4.489	12.39	9.267	30.147	4.491	5.337	11.691	9.369	18.996	10.263	10.759	17.848	1.974	5.566
ATPase	bisonQ		2235	1	22.826	1.753	11.458	16.338	7.383	16.647	4.888	13.645	7.743	28.441	5.008	6.03	11.391	11.146	18.409	11.835	12.236	17.421	2.128	5.078
ATPase	bisonP		2038	1	22.99	1.694	11.194	16.487	7.119	16.254	4.872	13.245	7.558	28.283	4.924	5.828	11.048	10.811	18.672	11.174	11.879	17.581	2.009	5.152
kinase	bisonN		677	1	16.511	1.818	10.617	18.4	9.625	17.768	3.871	13.498	14.539	25.739	4.168	6.26	8.846	5.529	14.093	11.572	8.861	18.31	1.852	6.882
kinase	bisonS		836	1	18.638	1.821	10.422	16.734	8.283	17.706	3.78	12.522	11.354	23.611	4.12	5.683	9.295	5.562	14.764	11.002	9.315	17.92	2.169	5.589
kinase	bisonR		819	1	24.486	1.764	10.426	17.683	7.592	18.879	4.972	11.294	7.768	28.418	4.343	5.125	12.371	8.369	18.432	9.884	10.906	17.79	2.773	5.543
kinase	bisonQ		2040	1	25.404	2.379	12.046	15.717	7.421	18.296	5.591	13.392	6.95	27.756	4.741	6.24	12.689	11.192	18.016	12.251	12.713	17.947	2.768	5.503
kinase	bisonP		1751	1	24.802	2.287	11.56	15.17	7.029	17.729	5.287	13.12	6.603	26.606	4.736	6.119	11.975	10.184	17.718	11.51	12.3	17.422	2.58	5.314
synthetase	bisonN		1003	1	17.71	2.828	14.138	27.129	12.565	19.371	5.476	15.95	20.187	29.719	5.476	8.144	13.367	7.65	17.861	12.875	10.988	22.169	3.964	10.944
synthetase	bisonS		1159	1	18.187	2.44	13.231	23.439	10.962	18.131	5.101	14.79	16.098	26.026	5.076	7.091	12.678	6.437	17.515	11.844	10.591	20.607	3.838	9.569
synthetase	bisonR		891	1	22.727	2.574	12.952	22.348	10.497	18.761	5.941	13.478	12.154	28.167	5.228	6.772	15.007	9.015	19.727	10.164	11.758	18.761	3.981	9.429
synthetase	bisonQ		1509	1	23.789	2.745	13.074	17.248	9.068	17.306	5.843	13.001	9.354	24.903	4.985	6.221	13.565	9.97	17.962	10.683	12.372	17.298	3.779	7.803
synthetase	bisonP		1417	1	23.26	2.591	12.558	16.977	8.677	16.693	5.654	12.496	8.66	24.225	5.025	6.112	13.551	9.3	18.252	10.112	11.979	16.946	3.716	7.826
membrane	bisonN		818	1	20.148	0.892	9.144	14.775	16.071	19.935	3.108	17.367	14.689	32.704	4.633	7.623	10.133	7.032	12.667	15.407	11.59	20.44	3.11	10.258
membrane	bisonS		834	1	21.486	1.025	8.386	12.703	13.282	18.659	2.97	15.38	11.592	30.349	4.615	6.463	9.971	6.635	12.649	13.83	11.236	19.499	3.536	8.325
membrane	bisonR		761	1	25.476	1.244	8.681	12.888	11.65	21.07	3.399	12.75	7.355	33.8	4.495	6.449	12.661	8.913	16.988	12.777	12.42	19.586	4.656	8.394
membrane	bisonQ		1476	1	25.766	1.406	8.986	11.337	11.066	20.762	3.447	14.121	5.951	30.478	4.677	7.446	11.848	9.493	15.818	13.565	13.253	18.959	4.639	7.154
membrane	bisonP		1305	1	25.992	1.349	8.741	10.794	10.684	20.141	3.458	13.569	5.726	30.691	4.731	6.804	11.668	8.904	15.9	13.017	13.036	19.05	4.746	7.251
permease	bisonN		503	1	22.68	0.821	5.431	8.221	15.342	18.793	2.292	16.161	7.863	37.406	5.851	5.205	9.773	5.01	9.855	14.891	10.72	20.586	3.575	8.254
permease	bisonS		748	1	23.842	0.822	5.341	7.723	13.509	19.119	2.31	15.983	6.215	34.941	5.928	4.862	9.765	5.053	10.658	13.749	11.215	20.584	3.77	7.566
permease	bisonR		698	1	27.186	0.744	5.477	8.457	13.713	21.415	2.603	12.689	4.542	40.755	5.383	4.585	11.58	6.524	13.824	11.841	11.212	20.264	4.688	7.029
permease	bisonQ		1568	1	26.457	1.239	6.206	7.508	12.466	20.071	2.57	16.172	3.781	35.101	5.985	5.13	11.049	7.531	13.226	12.999	12.55	20.295	5.073	5.96
permease	bisonP		1369	1	25.953	1.272	5.938	7.226	12.197	19.419	2.506	15.758	3.751	34.306	5.959	5.154	10.633	7.143	13.053	12.316	12.066	20.11	4.627	5.995
hydrolase	bisonN		558	1	15.842	2.172	10.697	17.595	9.084	15.803	5.828	12.461	13.468	23.165	4.296	6.272	10.061	5.242	13.043	9.975	8.668	16.918	2.618	7.763
hydrolase	bisonS		684	1	17.148	2.124	10.975	16.136	8.883	15.718	5.7	11.997	11.254	21.924	4.3	5.844	10.224	5.291	13.674	9.838	8.782	16.635	2.982	6.798
hydrolase	bisonR		632	1	21.331	1.962	10.419	15.812	7.782	16.6	6.272	10.253	7.551	23.709	4.149	5.245	12.642	6.91	16.212	9.114	9.418	15.426	3.435	6.845
hydrolase	bisonQ		1271	1	22.437	2.541	11.737	13.408	7.784	16.308	6.747	11.338	6.266	22.988	4.5	5.597	12.578	8.581	16.017	10.11	11.027	15.505	3.596	6.773
hydrolase	bisonP		1181	1	21.707	2.419	11.209	12.801	7.232	15.679	6.481	10.671	5.887	21.804	4.392	5.272	11.986	7.621	15.56	9.362	10.37	14.733	3.442	6.273
oxidoreductase	bisonN		637	1	20.545	3.339	9.948	16.159	14.201	19.962	4.846	15.57	13.835	29.706	6.424	6.658	12.013	5.953	12.407	12.851	10.765	20.959	3.931	10.914
oxidoreductase	bisonS		806	1	19.947	3.124	9.061	14.65	11.452	18.187	4.314	13.49	11.356	25.295	5.852	5.8	11.266	5.416	12.556	11.038	9.881	18.677	3.615	8.648
oxidoreductase	bisonR		475	1	22.105	3.225	7.754	14.065	10.305	18.667	4.465	11.215	8.371	26.863	5.724	5.175	12.221	6.28	13.528	9.419	9.385	16.613	3.928	7.92
oxidoreductase	bisonQ		1035	1	23.552	3.589	9.329	12.511	9.813	18.391	4.726	12.643	6.772	25.654	6.181	5.646	12.47	7.604	14.17	10.739	11.202	16.961	3.759	7.238
oxidoreductase	bisonP		850	1	22.975	3.327	8.98	12.325	9.489	18.242	4.535	12.387	6.978	24.821	6.075	5.562	11.731	7.2	13.728	10.288	10.844	16.789	3.656	7.287
transcription	bisonN		470	1	14.906	1.715	7.691	15.449	6.238	11.498	3.517	10.353	10.294	20.883	3.806	4.687	7.421	5.911	13.249	9.309	7.534	13.715	1.577	5.204
transcription	bisonS		603	1	15.464	1.758	7.756	14.028	5.72	11.604	3.265	9.735	9.128	20.101	3.746	4.164	7.806	5.97	13.882	9.066	7.743	13.542	1.751	4.703
transcription	bisonR		509	1	19.521	1.497	8.234	16.656	5.639	12.878	4.271	8.835	7.53	24.713	3.658	3.731	10.358	7.585	17.475	8.623	8.77	13.697	2.035	5.297
transcription	bisonQ		1127	1	20.441	2.002	9.895	14.476	5.851	12.53	4.808	10.532	6.184	23.698	4.239	4.801	10.147	9.392	17.06	10.815	10.209	13.877	2.163	4.996
transcription	bisonP		1038	1	20.119	1.922	9.512	14.456	5.677	12.502	4.765	10.48	6.075	23.203	4.24	4.793	10.063	9.13	17.133	10.284	10.011	13.978	2.158	5.06
peptidase	bisonN		472	1	18.053	1.303	11.561	18.903	10.434	19.576	4.138	14.803	16.225	25.225	4.816	7.538	11.153	6.343	14.155	13.032	10.485	19.22	3.021	9.672
peptidase	bisonS		497	1	20.153	1.493	12.042	17.519	9.859	19.517	4.531	14.322	13.879	24.062	4.708	7.41	11.662	6.672	15.099	12.678	10.928	19.141	3.519	8.519
peptidase	bisonR		612	1	27.964	1.722	12.894	19.021	9.912	22.132	5.479	12.719	8.954	30.214	4.993	7.725	15.943	9.861	20.652	12.475	13.515	20.033	4.533	9.088
peptidase	bisonQ		1064	1	26.028	1.784	12.69	15.317	9.222	20.119	5.567	12.978	7.626	26.305	4.822	7.545	14.358	10.104	17.995	12.93	13.752	17.482	3.949	8.602
peptidase	bisonP		990	1	25.312	1.856	12.346	15.217	8.714	19.308	5.467	12.647	6.953	25.637	4.778	7.121	14.083	9.651	18.093	12.07	13.104	17.332	3.829	8.007
ribosomal	bisonN		597	1	10.01	0.965	5.385	10.951	4.327	10.544	2.581	8.779	14.353	12.692	2.93	3.851	6.58	3.899	10.67	5.492	5.36	12.844	1.343	4.457
ribosomal	bisonS		716	1	9.582	0.75	4.747	9.605	3.521	9.709	2.461	7.993	12.284	11.105	2.788	3.325	6.226	3.719	11.166	5.324	5.275	11.814	1.208	3.87
ribosomal	bisonR		543	1	10.785	0.726	4.842	9.827	3.503	10.158	2.735	7.867	11.309	11.521	2.691	3.694	6.694	4.481	12.494	5.14	5.902	10.91	1.168	3.462
ribosomal	bisonQ		882	1	11.863	0.87	5.268	9.034	3.349	9.821	2.951	7.934	9.705	11.274	2.967	3.89	6.298	5.355	12.477	5.797	6.717	10.444	1.177	3.102
ribosomal	bisonP		860	1	11.72	0.887	5.187	9.138	3.386	10.077	2.973	7.877	9.765	11.305	2.865	3.815	6.47	5.167	12.776	5.78	6.442	10.681	1.194	3.364
protease	bisonN		377	1	19.454	1.554	10.708	17.931	11.215	20.926	3.687	16.984	14.804	27.785	5.122	7.963	11.676	6.894	13.899	13.658	10.692	20.743	2.706	9.029
protease	bisonS		470	1	19.645	1.515	10.268	16.328	9.5	18.498	3.385	15.411	12.409	24.491	4.428	7.33	10.977	7.015	13.434	12.296	9.755	19.128	2.717	7.4
protease	bisonR		418	1	27.6	1.457	11.859	16.725	9.294	21.737	4.258	13.694	9.45	30.093	4.593	7.433	15.108	10.325	18.203	11.792	12.301	20.799	3.639	8.148
protease	bisonQ		930	1	25.572	1.696	12.102	14.799	8.734	20.469	4.405	14.098	7.323	27.489	4.732	7.535	13.888	10.513	17.848	12.922	12.725	19.148	3.545	6.825
protease	bisonP		734	1	25.296	1.471	11.764	14.46	8.307	19.868	4.256	13.463	7.315	26.264	4.681	7.356	13.522	10.012	17.403	12.008	12.163	19.114	3.456	6.674
reductase	bisonN		536	1	18.961	4.028	11.519	20.405	10.235	19.69	4.722	15.506	17.451	24.302	5.646	8.237	11.116	6.349	13.843	12.498	10.64	19.886	3.19	9.623
reductase	bisonS		531	1	19.207	3.522	10.25	17.416	8.889	17.94	4.377	13.343	13.638	21.166	4.949	6.798	10.339	6.213	13.348	11.205	9.917	18.337	3.055	7.331
reductase	bisonR		378	1	20.796	2.677	9.362	15.548	7.762	17.132	4.741	11.058	8.614	21.492	4.511	5.622	11.167	6.841	15.138	9.257	9.849	16.696	2.894	7.04
reductase	bisonQ		785	1	24.408	3.29	11.14	15.006	8.688	18.804	5.968	13.118	8.454	22.766	5.082	6.679	12.162	9.043	16.046	11.373	12.434	17.525	3.299	6.913
reductase	bisonP		675	1	24.147	3.033	10.738	14.644	8.332	18.041	5.424	12.698	8.09	21.997	4.964	6.717	11.539	8.807	15.856	10.612	11.821	17.304	3.102	6.804
transposase	bisonN		471	1	17.076	1.399	7.898	18.423	7.471	13.072	5.507	12.711	24.958	26.503	3.741	8.8	7.361	7.809	17.047	11.573	10.161	15.412	4.824	9.482
transposase	bisonS		425	1	16.892	1.772	8.365	16.546	7.511	13.445	5.139	12.271	22.064	24.04	4.122	8.125	7.84	6.828	18.668	11.336	9.304	14.904	4.734	8.744
transposase	bisonR		314	1	18.914	1.796	7.506	15.955	7.003	17.162	4.803	6.764	14.283	26.309	3.618	5.516	9.933	6.911	21.618	10.439	7.971	15.646	4.494	7.226
transposase	bisonQ		1085	1	18.263	4.134	8.288	10.426	6.362	12.923	5.043	9.029	12.761	18.747	3.159	7.355	8.219	10.573	20.88	11.635	9.959	13.338	3.713	5.854
transposase	bisonP		550	1	16.042	3.642	7.653	10.522	6.365	12.027	5.104	8.178	11.295	18.916	3.509	5.855	8.091	8.584	18.289	9.909	8.798	13.042	3.853	5.596
periplasmic	bisonN		313	1	18.473	1.038	12.304	15.441	10.502	17.438	3.144	13.565	15.693	24.131	4.505	7.968	13.077	7.505	13.137	12.396	10.629	19.214	3.042	10.326
periplasmic	bisonS		409	1	20.159	1.23	11.621	14.667	9.306	17.716	2.905	13.553	14.205	22.007	4.205	7.501	12.716	7.672	12.883	12.24	10.746	19.467	3.249	8.614
periplasmic	bisonR		440	1	22.902	1.12	12.064	14.055	9.502	19.802	3.234	11.616	10.386	24.632	4.159	7.048	14.766	9.65	17.727	10.934	11.755	18.757	3.959	8.277
periplasmic	bisonQ		850	1	25.292	1.418	13.372	13.453	9.034	19.272	3.292	12.875	8.955	23.404	4.208	8.376	14.853	10.484	15.908	12.673	13.488	18.094	3.978	7.245
periplasmic	bisonP		772	1	24.144	1.339	12.953	12.882	8.589	18.782	3.276	12.034	8.744	22.184	4.133	7.948	14.29	9.956	15.784	12.199	12.912	17.553	3.965	7.153
signal	bisonN		297	1	18.165	1.852	12.586	18.966	11.694	17.747	3.387	14.865	17.347	26.889	4.966	8.024	10.956	6.875	14.603	13.195	10.717	20.047	2.391	8.593
signal	bisonS		408	1	18.223	1.855	10.838	15.23	8.821	16.436	3.527	12.441	12.466	22.679	4.407	6.549	10.115	6.586	14.525	10.885	10.11	18.191	2.691	5.993
signal	bisonR		299	1	25.181	1.896	11.134	19.144	9.087	19.813	4.839	12.334	10.14	32.217	5.037	6.244	12.809	11.037	19.913	11.234	12.555	19.04	3.284	6.054
signal	bisonQ		732	1	25.425	2.034	12.243	16.406	8.213	18.031	5.303	14.452	7.981	29.495	4.984	7.357	12.855	12.869	18.719	13.464	13.714	18.519	3.143	5.496
signal	bisonP		641	1	23.841	1.93	11.376	15.476	7.746	16.665	5.027	13.732	7.173	28.257	4.927	6.877	11.594	11.892	18.028	12.516	12.719	17.493	2.816	4.952
phosphatase	bisonN		364	1	15.077	1.761	11.187	16.135	9.159	15.843	4.052	11.255	12.462	22.055	3.747	5.478	9.03	4.253	11.808	10.148	8.332	16.382	2.508	7.291
phosphatase	bisonS		372	1	15.065	1.554	9.559	14.817	8.091	14.712	3.586	10.194	10.605	19.575	3.495	4.656	7.995	4.051	11.269	9.056	7.554	15.215	2.352	5.586
phosphatase	bisonR		324	1	19.599	1.321	9.056	13.978	7.269	16.281	4.386	9.611	7.355	22.256	3.84	4.617	9.87	5.79	12.926	8.395	8.577	13.978	2.769	5.707
phosphatase	bisonQ		642	1	21.611	2.195	10.724	12.88	6.941	16.322	4.883	10.908	5.777	21.86	4.241	5.204	10.332	7.777	14.927	9.96	10.382	14.522	2.843	5.556
phosphatase	bisonP		558	1	21.842	1.909	10.256	12.24	6.808	16.332	4.876	10.871	5.297	21.597	4.073	5.335	9.686	7.634	14.124	9.919	9.815	14.787	2.794	5.292
