# Supplementary material for: Calculation of the Relative Chemical Stabilities of Proteins as a Function of Temperature and Redox Chemistry in a Hot Spring
Source: PLoS One. 2011 Aug 11;6(8):e22782. doi: 10.1371/journal.pone.0022782 (PMC3154912; doi:10.1371/journal.pone.0022782)
Supplement: Dataset S4 — Results of bootstrap analysis of the elemental ratios and average oxidation number of carbon for all protein sequences at each site. This file was produced using the “boot.prep” function contained in the souce code listing of Dataset S2. (TXT) [file pone.0022782.s004.txt]

	HC	HC.lower	HC.upper	OC	OC.lower	OC.upper	NC	NC.lower	NC.upper	SC	SC.lower	SC.upper	ZC	ZC.lower	ZC.upper
1	1.58700386795726	1.58652166977735	1.58749749020783	0.283401185736759	0.283202149449186	0.283604130675024	0.266723395906086	0.266528945358591	0.266924390106212	0.00605216046542023	0.00601348055328879	0.0060889787631795	-0.207926987834646	-0.208662843586645	-0.207178831122771
2	1.58980394415948	1.58934630175034	1.59025192280681	0.284481563170521	0.284290328639508	0.284670166676880	0.270541749453593	0.270354284877441	0.27072548036888	0.00617713570930288	0.00614377534603121	0.00621210448757016	-0.196861298039058	-0.19756652901298	-0.196159649505227
3	1.58544300721428	1.58498468991732	1.58590413503338	0.284799742760216	0.284598742455403	0.284999676684763	0.276510906119615	0.27631519070109	0.276704834380501	0.00586429090633483	0.00582791782850112	0.00590111484685654	-0.174582221522332	-0.175303079790704	-0.173870766284172
4	1.58698269691117	1.58664061874062	1.58732080660423	0.288348725455635	0.288202753946305	0.288489121430285	0.280008575667719	0.279867409760646	0.280155365907771	0.00663753176911471	0.00661087522277568	0.00666425790653264	-0.156984455458516	-0.157507633537078	-0.156451447790728
5	1.58678983914348	1.58643740014624	1.58715325822989	0.287836174261573	0.287686448303611	0.287994381913856	0.279772597169935	0.279631106222579	0.279921605413286	0.00655971215956559	0.00652995356114347	0.0065886649905342	-0.158680274791399	-0.159223244778116	-0.158110381152133
