# Supplementary material for: Calculation of the Relative Chemical Stabilities of Proteins as a Function of Temperature and Redox Chemistry in a Hot Spring
Source: PLoS One. 2011 Aug 11;6(8):e22782. doi: 10.1371/journal.pone.0022782 (PMC3154912; doi:10.1371/journal.pone.0022782)
Supplement: Dataset S5 — Temperature, pH and oxidation-reduction potential measurements in hot springs and outflow channels, Summer 2009. Northing and easting (in meters) are listed for the Universal Transverse Mercator projection using the 12T grid zone; elevation is in meters. (TXT) [file pone.0022782.s005.txt]

sample	area	spring	12T	UTM	Elevation	pH	pH.err	Temp	ORP	ORP.err
090723G	Obsidian Pool Area	1	544526	4939786	2407	5.115	NA	79	27	3
090723K	Obsidian Pool Area	1	544541	4939799	2407	5.38	0.02	57.6	98	5
090723F	Obsidian Pool Area	2	544482	4939773	2406	4.21	0.005	68.3	185	15
090723E	Obsidian Pool Area	2	544497	4939806	2408	4.211	0.002	53	183	50
090724PA	Sentinel Meadows	3	511112	4934624	2212	8.276	NA	93.9	-258	5
090724OA	Sentinel Meadows	3	511112	4934623	2212	8.31	0.005	87.7	-227	5
090724NA	Sentinel Meadows	3	511093	4934632	2217	8.763	0.002	66.4	-98	2
090724O1	Sentinel Meadows	4	510717	4935156	2208	7.815	NA	75.7	-55	NA
090724P1	Sentinel Meadows	4	510722	4935156	2209	7.955	NA	70.1	-58	NA
090724Q1	Sentinel Meadows	4	510723	4935156	2211	8.055	NA	66.2	-41	NA
090724UA	Sentinel Meadows	5	510846	4934731	2213	7.84	0.005	87.3	-217	3
090724VA	Sentinel Meadows	5	510842	4934733	2214	8.069	0.01	71.3	-155	2
090728NA	Crater Hills	6	541100	4944727	2401	3.693	0.01	90	-50	25
090728-13	Crater Hills	6	541100	4944727	2401	3.503	NA	51.6	274	NA
090729DA	South of Sylvan Springs	7	518409	4949162	2290	5.839	0.01	79.5	-234	2
090729GA	South of Sylvan Springs	7	518405	4949180	2293	7.55	0.2	57.5	-130	10
090729RA	South of Sylvan Springs	7	518395	4949185	2294	7.922	0.01	44.9	-47	5
090729MA	South of Sylvan Springs	8	518426	4949136	2290	5.572	0.01	86.2	-248	2
090729HA	South of Sylvan Springs	8	518426	4949144	2298	6.173	0.05	73.3	-175	10
090729PA	South of Sylvan Springs	8	518419	4949157	2296	7.423	0.01	50.4	-42	10
090801HA	Heart Lake Fissure Area	9	538074	4905829	2354	8.668	0.001	92.4	-373	5
090801I1	Heart Lake Fissure Area	9	538068	4905836	2345	8.701	0.005	88.4	-351	2
